# Supplementary material for: Cytogenetic Assessment and Risk Stratification in Myelofibrosis with Optical Genome Mapping
Source: Cancers (Basel). 2023 Jun 2;15(11):3039. doi: 10.3390/cancers15113039 (PMC10252182; doi:10.3390/cancers15113039)
Supplement: Supplementary file 1 [file cancers-15-03039-s001.zip]

Archive with 1 entries (1 files):
- cancers-2375272-supplementary.pdf
